# Supplementary material for: Determinants of COVID-19 Vaccine Acceptability among Healthcare Workers in Kenya—A Mixed Methods Analysis
Source: Vaccines (Basel). 2023 Jul 27;11(8):1290. doi: 10.3390/vaccines11081290 (PMC10459762; doi:10.3390/vaccines11081290)
Supplement: Supplementary file 1 [file vaccines-11-01290-s001.zip]

Archive with 1 entries (1 files):
- vaccines-2435785-supplementary.pdf
